# Supplementary material for: Anemonastrum tenuicaule and A. antucense (Ranunculaceae), new combinations for a New Zealand endemic species and its South American relative
Source: PhytoKeys. 2018 May 30;(99):107–24. doi: 10.3897/phytokeys.99.26489 (PMC5990585; doi:10.3897/phytokeys.99.26489)
Supplement: XML Treatment for Anemonastrum antucense [file phytokeys.99.26489-treatment1.xml]

<!DOCTYPE tp:taxon-treatment
  PUBLIC "-//TaxonX//DTD Taxonomic Treatment Publishing DTD v0 20100105//EN" "tax-treatment-NSO.dtd">
<tp:taxon-treatment xmlns:tp="http://www.plazi.org/taxpub"><tp:treatment-meta><kwd-group><label>Taxon classification</label><kwd><named-content xmlns:xlink="http://www.w3.org/1999/xlink" content-type="kingdom">Plantae</named-content></kwd><kwd><named-content xmlns:xlink="http://www.w3.org/1999/xlink" content-type="order">Ranunculales</named-content></kwd><kwd><named-content xmlns:xlink="http://www.w3.org/1999/xlink" content-type="family">Ranunculaceae</named-content></kwd></kwd-group><mixed-citation publication-type="journal"><person-group><name><surname>Mosyakin</surname><given-names>Sergei L.</given-names></name><name><surname>de Lange</surname><given-names>Peter J.</given-names></name></person-group><article-title>
          <italic><tp:taxon-name><tp:taxon-name-part taxon-name-part-type="genus" reg="Anemonastrum">Anemonastrum</tp:taxon-name-part> <tp:taxon-name-part taxon-name-part-type="species" reg="tenuicaule">tenuicaule</tp:taxon-name-part></tp:taxon-name></italic> and <italic><tp:taxon-name><tp:taxon-name-part taxon-name-part-type="genus" reg="Anemonastrum">A.</tp:taxon-name-part> <tp:taxon-name-part taxon-name-part-type="species" reg="antucense">antucense</tp:taxon-name-part></tp:taxon-name></italic> (<tp:taxon-name><tp:taxon-name-part taxon-name-part-type="family">Ranunculaceae</tp:taxon-name-part></tp:taxon-name>), new combinations for a New Zealand endemic species and its South American relative</article-title><source>PhytoKeys</source><day>30</day><month>5</month><year>2018</year><volume>2018</volume><issue>99</issue><fpage>107</fpage><lpage>124</lpage><pub-id pub-id-type="doi">10.3897/phytokeys.99.26489</pub-id></mixed-citation></tp:treatment-meta><tp:nomenclature><tp:taxon-name>
            <tp:taxon-name-part taxon-name-part-type="genus" reg="Anemonastrum">Anemonastrum</tp:taxon-name-part>
            <tp:taxon-name-part taxon-name-part-type="species" reg="antucense">antucense</tp:taxon-name-part>
            <object-id xmlns:xlink="http://www.w3.org/1999/xlink" content-type="ipni" xlink:type="simple">urn:lsid:ipni.org:names:60476483-2</object-id>
          </tp:taxon-name><tp:taxon-authority>(Poepp.) Mosyakin &amp; de Lange</tp:taxon-authority><tp:taxon-status xmlns:xlink="http://www.w3.org/1999/xlink" xlink:type="simple">comb. nov.</tp:taxon-status><tp:nomenclature-citation-list><tp:nomenclature-citation><tp:taxon-name><tp:taxon-name-part taxon-name-part-type="genus" reg="Anemonastrum"/><tp:taxon-name-part taxon-name-part-type="species" reg="antucense"/></tp:taxon-name><comment>≡ <tp:taxon-name><tp:taxon-name-part taxon-name-part-type="genus" reg="Anemone">Anemone</tp:taxon-name-part> <tp:taxon-name-part taxon-name-part-type="species" reg="antucensis">antucensis</tp:taxon-name-part></tp:taxon-name> Poepp., <italic>Fragm. Syn. Pl.</italic>: 27. 1833. <bold>Lectotype</bold> (designated by <xref ref-type="bibr" rid="B2">Britton 1892</xref>: 229; designation confirmed and specified here) . CHILE. Bío Bío Province: Field label (<italic>manu</italic> Poeppig?): “No. 751. <tp:taxon-name><tp:taxon-name-part taxon-name-part-type="genus" reg="Anemone">Anemone</tp:taxon-name-part></tp:taxon-name>. A.”. Printed label: “(Pöppig Coll. pl. Chil. III) 150. <tp:taxon-name><tp:taxon-name-part taxon-name-part-type="genus" reg="Anemone">Anemone</tp:taxon-name-part> <tp:taxon-name-part taxon-name-part-type="species" reg="antucensis">antucensis</tp:taxon-name-part></tp:taxon-name> Kz. | Syn. pl. Amer. austr. msc. | Diar. 751 | In Chil. austr. sylv. alpin. Andes de Antuco. | Decbr. lecta”. Curatorial label: “Herb. Mus. Paris | Amérique Méridionale. Poeppig. (1868 [the date of provenance?—S.M. &amp; P.dL.], No. 34)” (P00585248!; <bold>Isolectotypes</bold>: G? fide Ziman <italic>et al</italic>. 2006: 2017, as “lectotype”, <italic>non vidi</italic>, HAL0077581!, BPI181305! fragments of leaves from a syntype, affected by <tp:taxon-name><tp:taxon-name-part taxon-name-part-type="genus" reg="Urocystis">Urocystis</tp:taxon-name-part></tp:taxon-name>). </comment></tp:nomenclature-citation></tp:nomenclature-citation-list></tp:nomenclature><tp:treatment-sec sec-type="notes" id="SECID0E14AG"><title>Notes.</title><p>Ziman et al. (<xref ref-type="bibr" rid="B99">2006</xref>: 217) provided the following type information on <italic><tp:taxon-name><tp:taxon-name-part taxon-name-part-type="genus" reg="Anemone">Anemone</tp:taxon-name-part> <tp:taxon-name-part taxon-name-part-type="species" reg="antucensis">antucensis</tp:taxon-name-part></tp:taxon-name></italic>: ‘Type: Chile australes, silvis alpinis, Pico de Pilque”, 12.1832. Poeppig 751 (lectotype—G; isolectotype—P!)’. However, <xref ref-type="bibr" rid="B2">Britton (1892</xref>: 229) much earlier listed a specimen (syntype) “Poeppig 150” and noted that the “Type in the Paris Herbarium”. We were able to find information on only one syntype of <italic><tp:taxon-name><tp:taxon-name-part taxon-name-part-type="genus" reg="Anemone">A.</tp:taxon-name-part> <tp:taxon-name-part taxon-name-part-type="species" reg="antucensis">antucensis</tp:taxon-name-part></tp:taxon-name></italic> deposited in P. Consequently, Britton’s type designation should be followed and the lectotype of <italic><tp:taxon-name><tp:taxon-name-part taxon-name-part-type="genus" reg="Anemone">A.</tp:taxon-name-part> <tp:taxon-name-part taxon-name-part-type="species" reg="antucensis">antucensis</tp:taxon-name-part></tp:taxon-name></italic> is the specimen P00585248 cited above, while a specimen from G is thus considered an isolectotype.</p></tp:treatment-sec><ref-list><ref id="B2"><mixed-citation xmlns:xlink="http://www.w3.org/1999/xlink" xlink:type="simple">
          <person-group><name name-style="western"><surname>Britton</surname><given-names>NL</given-names></name></person-group> (<year>1892</year>) <article-title>The American species of the genus <italic><tp:taxon-name><tp:taxon-name-part taxon-name-part-type="genus">Anemone</tp:taxon-name-part></tp:taxon-name></italic> and the genera which have been referred to it.</article-title> <source>Annals of the New York Academy of Sciences</source> <volume>6</volume>: <fpage>215</fpage>–<lpage>238</lpage>. <ext-link xlink:type="simple" ext-link-type="uri" xlink:href="https://nyaspubs.onlinelibrary.wiley.com/doi/abs/10.1111/j.1749-6632.1892.tb55404.x">https://nyaspubs.onlinelibrary.wiley.com/doi/abs/10.1111/j.1749-6632.1892.tb55404.x</ext-link></mixed-citation></ref><ref id="B99"><mixed-citation xmlns:xlink="http://www.w3.org/1999/xlink" xlink:type="simple">
          <person-group><name name-style="western"><surname>Ziman</surname><given-names>SN</given-names></name><name name-style="western"><surname>Ehrendorfer</surname><given-names>F</given-names></name><name name-style="western"><surname>Kadota</surname><given-names>Y</given-names></name><name name-style="western"><surname>Keener</surname><given-names>CS</given-names></name><name name-style="western"><surname>Tsarenko</surname><given-names>ON</given-names></name><name name-style="western"><surname>Bulakh</surname><given-names>EV</given-names></name><name name-style="western"><surname>Dutton</surname><given-names>BE</given-names></name></person-group> (<year>2006a</year>) <article-title>A taxonomic revision of <tp:taxon-name><tp:taxon-name-part taxon-name-part-type="genus">Anemone</tp:taxon-name-part> <tp:taxon-name-part taxon-name-part-type="authority">L.</tp:taxon-name-part> <tp:taxon-name-part taxon-name-part-type="infraspecific-rank">section</tp:taxon-name-part> <tp:taxon-name-part taxon-name-part-type="section">Omalocarpus</tp:taxon-name-part></tp:taxon-name> DC. sensu lato (<tp:taxon-name><tp:taxon-name-part taxon-name-part-type="family">Ranunculaceae</tp:taxon-name-part></tp:taxon-name>). II.</article-title> <source>Journal of Japanese Botany</source> <volume>81</volume>: <fpage>1</fpage>–<lpage>19</lpage>. <ext-link xlink:type="simple" ext-link-type="uri" xlink:href="http://www.jjbotany.com/pdf/JJB_081_1_19.pdf">http://www.jjbotany.com/pdf/JJB_081_1_19.pdf</ext-link></mixed-citation></ref></ref-list></tp:taxon-treatment>
