# Supplementary material for: Anemonastrum tenuicaule and A. antucense (Ranunculaceae), new combinations for a New Zealand endemic species and its South American relative
Source: PhytoKeys. 2018 May 30;(99):107–24. doi: 10.3897/phytokeys.99.26489 (PMC5990585; doi:10.3897/phytokeys.99.26489)
Supplement: XML Treatment for Anemonastrum tenuicaule [file phytokeys.99.26489-treatment2.xml]

<!DOCTYPE tp:taxon-treatment
  PUBLIC "-//TaxonX//DTD Taxonomic Treatment Publishing DTD v0 20100105//EN" "tax-treatment-NSO.dtd">
<tp:taxon-treatment xmlns:tp="http://www.plazi.org/taxpub"><tp:treatment-meta><kwd-group><label>Taxon classification</label><kwd><named-content xmlns:xlink="http://www.w3.org/1999/xlink" content-type="kingdom">Plantae</named-content></kwd><kwd><named-content xmlns:xlink="http://www.w3.org/1999/xlink" content-type="order">Ranunculales</named-content></kwd><kwd><named-content xmlns:xlink="http://www.w3.org/1999/xlink" content-type="family">Ranunculaceae</named-content></kwd></kwd-group><mixed-citation publication-type="journal"><person-group><name><surname>Mosyakin</surname><given-names>Sergei L.</given-names></name><name><surname>de Lange</surname><given-names>Peter J.</given-names></name></person-group><article-title>
          <italic><tp:taxon-name><tp:taxon-name-part taxon-name-part-type="genus" reg="Anemonastrum">Anemonastrum</tp:taxon-name-part> <tp:taxon-name-part taxon-name-part-type="species" reg="tenuicaule">tenuicaule</tp:taxon-name-part></tp:taxon-name></italic> and <italic><tp:taxon-name><tp:taxon-name-part taxon-name-part-type="genus" reg="Anemonastrum">A.</tp:taxon-name-part> <tp:taxon-name-part taxon-name-part-type="species" reg="antucense">antucense</tp:taxon-name-part></tp:taxon-name></italic> (<tp:taxon-name><tp:taxon-name-part taxon-name-part-type="family">Ranunculaceae</tp:taxon-name-part></tp:taxon-name>), new combinations for a New Zealand endemic species and its South American relative</article-title><source>PhytoKeys</source><day>30</day><month>5</month><year>2018</year><volume>2018</volume><issue>99</issue><fpage>107</fpage><lpage>124</lpage><pub-id pub-id-type="doi">10.3897/phytokeys.99.26489</pub-id></mixed-citation></tp:treatment-meta><tp:nomenclature><tp:taxon-name>
            <tp:taxon-name-part taxon-name-part-type="genus" reg="Anemonastrum">Anemonastrum</tp:taxon-name-part>
            <tp:taxon-name-part taxon-name-part-type="species" reg="tenuicaule">tenuicaule</tp:taxon-name-part>
            <object-id xmlns:xlink="http://www.w3.org/1999/xlink" content-type="ipni" xlink:type="simple">urn:lsid:ipni.org:names:60476484-2</object-id>
          </tp:taxon-name><tp:taxon-authority>(Cheeseman) de Lange &amp; Mosyakin</tp:taxon-authority><tp:taxon-status xmlns:xlink="http://www.w3.org/1999/xlink" xlink:type="simple">comb. nov.</tp:taxon-status><tp:nomenclature-citation-list><tp:nomenclature-citation><tp:taxon-name><tp:taxon-name-part taxon-name-part-type="genus" reg="Anemonastrum"/><tp:taxon-name-part taxon-name-part-type="species" reg="tenuicaule"/></tp:taxon-name><comment>≡ <tp:taxon-name><tp:taxon-name-part taxon-name-part-type="genus" reg="Anemonidium">Anemonidium</tp:taxon-name-part> <tp:taxon-name-part taxon-name-part-type="species" reg="tenuicaule">tenuicaule</tp:taxon-name-part></tp:taxon-name> (Cheeseman) Christenh. &amp; Byng in Christenhusz et al. (Eds) <italic>The Global Flora</italic> 4: 73. 2018. </comment></tp:nomenclature-citation><tp:nomenclature-citation><tp:taxon-name><tp:taxon-name-part taxon-name-part-type="genus" reg="Anemonastrum"/><tp:taxon-name-part taxon-name-part-type="species" reg="tenuicaule"/></tp:taxon-name><comment>≡ <tp:taxon-name><tp:taxon-name-part taxon-name-part-type="genus" reg="Anemone">Anemone</tp:taxon-name-part> <tp:taxon-name-part taxon-name-part-type="species" reg="tenuicaulis">tenuicaulis</tp:taxon-name-part></tp:taxon-name> (Cheeseman) Parkin &amp; Sledge, <italic>J. Linn. Soc., Bot.</italic> 49: 647. 1935. </comment></tp:nomenclature-citation><tp:nomenclature-citation><tp:taxon-name><tp:taxon-name-part taxon-name-part-type="genus" reg="Anemonastrum"/><tp:taxon-name-part taxon-name-part-type="species" reg="tenuicaule"/></tp:taxon-name><comment>≡ <tp:taxon-name><tp:taxon-name-part taxon-name-part-type="genus" reg="Ranunculus">Ranunculus</tp:taxon-name-part> <tp:taxon-name-part taxon-name-part-type="species" reg="tenuicaulis">tenuicaulis</tp:taxon-name-part></tp:taxon-name> Cheeseman, <italic>Trans. &amp; Proc. New Zealand Inst.</italic> 17: 235. 1885. <bold>Lectotype</bold> (designated by <xref ref-type="bibr" rid="B1">Allan 1961</xref>: 164; accepted by <xref ref-type="bibr" rid="B3">Burrows 1986</xref>: 15, and confirmed and specified here). NEW ZEALAND. South Island, Mountains above Arthur’s Pass, Canterbury Alps. Printed and handwritten label: “Herb. T.F. Cheeseman | <tp:taxon-name><tp:taxon-name-part taxon-name-part-type="genus" reg="Ranunculus">Ranunculus</tp:taxon-name-part></tp:taxon-name> sp. [“sp.” crossed out—S.M. &amp; P.dL.] tenuicaulis n. sp. [new identification added in pencil—S.M. &amp; P.dL.] | Locality:—South Island, N.Z. | Mts above Arthur’s Pass, Canterbury Alps, alt. | 4,500 ft. | Jany [January—S.M. &amp; P.dL.] 1883 | Collector—T.F.C.” Small slip attached in the upper part of the sheet: “TYPE SELECTED. Dec. 1941. [signature of Lucy Cranwell]” (AK4232!; <bold>isolectotypes</bold>: “Herb. T.F. Cheeseman. <bold>Com.</bold> [communicated?] <bold>9/83</bold> [text in bold added in black ink, handwritten—S.M. &amp; P.dL.] | <tp:taxon-name><tp:taxon-name-part taxon-name-part-type="genus" reg="Ranunculus">Ranunculus</tp:taxon-name-part></tp:taxon-name> n. sp.? | LOCALITY: —South Island, N.Z. | mountains above Arthur’s Pass, Canterbury, | alt. 4,500 ft. January 1883 | Collector—T.F.C. [T.F. Cheeseman—S.M. &amp; P.dL.]”. Identification added directly on the sheet under the label: “<tp:taxon-name><tp:taxon-name-part taxon-name-part-type="genus" reg="Ranunculus">Ranunculus</tp:taxon-name-part> <tp:taxon-name-part taxon-name-part-type="species" reg="tenuicaulis">tenuicaulis</tp:taxon-name-part></tp:taxon-name>, Cheeseman” K000692121!, reported by Ziman <italic>et al</italic>. 2006: 217 as “lectotype”, E <italic>s.n.</italic> reported by Ziman <italic>et al</italic>. 2006: 217, <italic>non vidi</italic>). </comment></tp:nomenclature-citation></tp:nomenclature-citation-list></tp:nomenclature><tp:treatment-sec sec-type="notes" id="SECID0ESDBG"><title>Notes.</title><p>Cheeseman (<xref ref-type="bibr" rid="B4">1885</xref>) reported his new species (as <italic><tp:taxon-name><tp:taxon-name-part taxon-name-part-type="genus" reg="Ranunculus">Ranunculus</tp:taxon-name-part> <tp:taxon-name-part taxon-name-part-type="species" reg="tenuicaulis">tenuicaulis</tp:taxon-name-part></tp:taxon-name></italic>) from “Canterbury mountains above Arthur’s Pass, altitude 4,000–5,000 feet. <italic>T.F.C.</italic>” and all his collections from that locality should be considered syntypes. Ziman et al. (<xref ref-type="bibr" rid="B99">2006</xref>: 217) provided for <italic><tp:taxon-name><tp:taxon-name-part taxon-name-part-type="genus" reg="Anemone">Anemone</tp:taxon-name-part> <tp:taxon-name-part taxon-name-part-type="species" reg="tenuicaulis">tenuicaulis</tp:taxon-name-part></tp:taxon-name></italic> the following type information: “Type: NEW ZEALAND. South Island, Auckland, South Alps, Mountains above Arthur’s Pass, Canterbury, 4000–5000 ft. 1.1883. Lannary (lectotype—K!; isolectotype—E!)”. They, however, cited “Auckland” (printed on the label, indicating the location of Cheeseman’s herbarium) as part of the type locality information, misunderstood the handwritten word “January” for a collector name (“Lannary”), and erroneously listed the combination <italic><tp:taxon-name><tp:taxon-name-part taxon-name-part-type="genus" reg="Anemone">Anemone</tp:taxon-name-part> <tp:taxon-name-part taxon-name-part-type="species" reg="tenuicaulis">tenuicaulis</tp:taxon-name-part></tp:taxon-name></italic> as validated in “Nat. 1 (1932)”, the incomplete citation evidently corresponding to the article in <italic>Nature</italic> (<xref ref-type="bibr" rid="B58">Parkin and Sledge 1932</xref>) in which only preliminary information on the new generic placement of <italic><tp:taxon-name><tp:taxon-name-part taxon-name-part-type="genus" reg="Ranunculus">Ranunculus</tp:taxon-name-part> <tp:taxon-name-part taxon-name-part-type="species" reg="tenuicaulis">tenuicaulis</tp:taxon-name-part></tp:taxon-name></italic> was reported, but no new combination has been validated. When listing and designating types of <italic><tp:taxon-name><tp:taxon-name-part taxon-name-part-type="genus" reg="Ranunculus">Ranunculus</tp:taxon-name-part></tp:taxon-name></italic> names from New Zealand, <xref ref-type="bibr" rid="B27">Garnock-Jones (1990)</xref> only mentioned <italic><tp:taxon-name><tp:taxon-name-part taxon-name-part-type="genus" reg="Ranunculus">Ranunculus</tp:taxon-name-part> <tp:taxon-name-part taxon-name-part-type="species" reg="tenuicaulis">tenuicaulis</tp:taxon-name-part></tp:taxon-name></italic> among the taxa that are excluded from that genus but gave no type information.</p><p>The following type information was provided by <xref ref-type="bibr" rid="B1">Allan (1961</xref>: 164): “Type locality: “Mountains above Arthur’s Pass, alt. 4000–5000 feet.” Type: A, T. F. Cheeseman”, which constitutes effective lectotypification (Art. 7.10 of the ICN: <xref ref-type="bibr" rid="B52">McNeill et al. 2012</xref>). In this citation, the letter “A” indicates the Herbarium of Auckland Institute and Museum (AK). <xref ref-type="bibr" rid="B3">Burrows (1986)</xref> in his article also provided a table entitled “List of vascular plant taxa described originally from Arthur’s Pass National Park” and listed <italic><tp:taxon-name><tp:taxon-name-part taxon-name-part-type="genus" reg="Anemone">Anemone</tp:taxon-name-part> <tp:taxon-name-part taxon-name-part-type="species" reg="tenuicaulis">tenuicaulis</tp:taxon-name-part></tp:taxon-name></italic> (<italic><tp:taxon-name><tp:taxon-name-part taxon-name-part-type="genus" reg="Ranunculus">Ranunculus</tp:taxon-name-part> <tp:taxon-name-part taxon-name-part-type="species" reg="tenuicaulis">tenuicaulis</tp:taxon-name-part></tp:taxon-name></italic>), with proper references to the authors of the basionym and combination and their original publications. He reported (<xref ref-type="bibr" rid="B3">Burrows 1986</xref>: 15) the date and place of the original collection of Cheeseman (“Jan 1883 Mts above Arthur’s Pass”) and the location of the type specimen (“AUCK”, meaning “Auckland Institute &amp; Museum [AK]”; see explanation in <xref ref-type="bibr" rid="B3">Burrows 1986</xref>: 17). Considering the lectotypification information provided above, the Kew specimen is not the lectotype of <italic><tp:taxon-name><tp:taxon-name-part taxon-name-part-type="genus" reg="Ranunculus">Ranunculus</tp:taxon-name-part> <tp:taxon-name-part taxon-name-part-type="species" reg="tenuicaulis">tenuicaulis</tp:taxon-name-part></tp:taxon-name></italic>, but an isolectotype.</p><p>There are several specimens of the species at AK collected by Cheeseman, e.g., AK4233, AK4234 (data and images available from the Auckland War Memorial Museum: <ext-link xmlns:xlink="http://www.w3.org/1999/xlink" xlink:type="simple" ext-link-type="uri" xlink:href="http://www.aucklandmuseum.com">http://www.aucklandmuseum.com</ext-link>), but only one collected in January 1883 near Arthur’s Pass and matching other data provided by <xref ref-type="bibr" rid="B1">Allan (1961)</xref> and <xref ref-type="bibr" rid="B3">Burrows (1986)</xref>. Lucy M. Cranwell, who incorporated the Cheeseman collections (ca. 10 000 specimens) into AK, in December 1941 annotated the specimen AK4232 as the type (see above), but her type designation was not formally published. It is documented (<xref ref-type="bibr" rid="B28">Goulding 1974</xref>, <xref ref-type="bibr" rid="B29">1975</xref>, <xref ref-type="bibr" rid="B30">1976</xref>) that Cheeseman exchanged herbarium specimens with several European, American, and Australian herbaria and individual botanists; thus, additional isolectotypes or syntypes could be found in some other collections, in addition to the specimens known to be at K and E.</p></tp:treatment-sec><ref-list><ref id="B1"><mixed-citation xmlns:xlink="http://www.w3.org/1999/xlink" xlink:type="simple">
          <person-group><name name-style="western"><surname>Allan</surname><given-names>HH</given-names></name></person-group> (<year>1961</year>) Flora of New Zealand, Vol. I. Government Printer, Wellington, liv + 1085 pp.</mixed-citation></ref><ref id="B3"><mixed-citation xmlns:xlink="http://www.w3.org/1999/xlink" xlink:type="simple">
          <person-group><name name-style="western"><surname>Burrows</surname><given-names>CJ</given-names></name></person-group> (<year>1986</year>) <article-title>Botany of Arthur’s Pass National Park, South Island, New Zealand. I. History of botanical studies and checklist of the vascular flora.</article-title> <source>New Zealand Journal of Botany</source> <volume>24</volume>: <fpage>9</fpage>–<lpage>68</lpage>. <ext-link xlink:type="simple" ext-link-type="uri" xlink:href="https://www.tandfonline.com/doi/abs/10.1080/0028825X.1986.10409720">https://www.tandfonline.com/doi/abs/10.1080/0028825X.1986.10409720</ext-link></mixed-citation></ref><ref id="B4"><mixed-citation xmlns:xlink="http://www.w3.org/1999/xlink" xlink:type="simple">
          <person-group><name name-style="western"><surname>Cheeseman</surname><given-names>TF</given-names></name></person-group> (<year>1885 [1884]</year>) <article-title>New species of plants.</article-title> <source>Transactions and Proceedings of the New Zealand Institute</source> <volume>17</volume>: <fpage>235</fpage>–<lpage>236</lpage>. <ext-link xlink:type="simple" ext-link-type="uri" xlink:href="http://rsnz.natlib.govt.nz/volume/rsnz_17/rsnz_17_00_003820.html">http://rsnz.natlib.govt.nz/volume/rsnz_17/rsnz_17_00_003820.html</ext-link></mixed-citation></ref><ref id="B99"><mixed-citation xmlns:xlink="http://www.w3.org/1999/xlink" xlink:type="simple">
          <person-group><name name-style="western"><surname>Ziman</surname><given-names>SN</given-names></name><name name-style="western"><surname>Ehrendorfer</surname><given-names>F</given-names></name><name name-style="western"><surname>Kadota</surname><given-names>Y</given-names></name><name name-style="western"><surname>Keener</surname><given-names>CS</given-names></name><name name-style="western"><surname>Tsarenko</surname><given-names>ON</given-names></name><name name-style="western"><surname>Bulakh</surname><given-names>EV</given-names></name><name name-style="western"><surname>Dutton</surname><given-names>BE</given-names></name></person-group> (<year>2006a</year>) <article-title>A taxonomic revision of <tp:taxon-name><tp:taxon-name-part taxon-name-part-type="genus">Anemone</tp:taxon-name-part> <tp:taxon-name-part taxon-name-part-type="authority">L.</tp:taxon-name-part> <tp:taxon-name-part taxon-name-part-type="infraspecific-rank">section</tp:taxon-name-part> <tp:taxon-name-part taxon-name-part-type="section">Omalocarpus</tp:taxon-name-part></tp:taxon-name> DC. sensu lato (<tp:taxon-name><tp:taxon-name-part taxon-name-part-type="family">Ranunculaceae</tp:taxon-name-part></tp:taxon-name>). II.</article-title> <source>Journal of Japanese Botany</source> <volume>81</volume>: <fpage>1</fpage>–<lpage>19</lpage>. <ext-link xlink:type="simple" ext-link-type="uri" xlink:href="http://www.jjbotany.com/pdf/JJB_081_1_19.pdf">http://www.jjbotany.com/pdf/JJB_081_1_19.pdf</ext-link></mixed-citation></ref><ref id="B58"><mixed-citation xmlns:xlink="http://www.w3.org/1999/xlink" xlink:type="simple">
          <person-group><name name-style="western"><surname>Parkin</surname><given-names>J</given-names></name><name name-style="western"><surname>Sledge</surname><given-names>WA</given-names></name></person-group> (<year>1932</year>) <article-title>A genus of <tp:taxon-name><tp:taxon-name-part taxon-name-part-type="family">Ranunculaceae</tp:taxon-name-part></tp:taxon-name> hitherto unrecorded for New Zealand.</article-title> <source>Nature</source> <volume>130</volume>(<issue>3270</issue>): <fpage>23</fpage>–<lpage>24</lpage>. <ext-link xlink:type="simple" ext-link-type="doi" xlink:href="10.1038/130023b0">https://doi.org/10.1038/130023b0</ext-link></mixed-citation></ref><ref id="B27"><mixed-citation xmlns:xlink="http://www.w3.org/1999/xlink" xlink:type="simple">
          <person-group><name name-style="western"><surname>Garnock-Jones</surname><given-names>PJ</given-names></name></person-group> (<year>1990</year>) <article-title>Typification of <italic><tp:taxon-name><tp:taxon-name-part taxon-name-part-type="genus">Ranunculus</tp:taxon-name-part></tp:taxon-name></italic> names in New Zealand (<tp:taxon-name><tp:taxon-name-part taxon-name-part-type="family">Ranunculaceae</tp:taxon-name-part></tp:taxon-name>).</article-title> <source>New Zealand Journal of Botany</source> <volume>28</volume>: <fpage>115</fpage>–<lpage>123</lpage>. <ext-link xlink:type="simple" ext-link-type="uri" xlink:href="https://www.tandfonline.com/doi/abs/10.1080/0028825X.1990.10412351">https://www.tandfonline.com/doi/abs/10.1080/0028825X.1990.10412351</ext-link></mixed-citation></ref><ref id="B52"><mixed-citation xmlns:xlink="http://www.w3.org/1999/xlink" xlink:type="simple">
          <person-group><name name-style="western"><surname>McNeill</surname><given-names>J</given-names></name><name name-style="western"><surname>Barrie</surname><given-names>FR</given-names></name><name name-style="western"><surname>Buck</surname><given-names>WR</given-names></name><name name-style="western"><surname>Demoulin</surname><given-names>V</given-names></name><name name-style="western"><surname>Greuter</surname><given-names>W</given-names></name><name name-style="western"><surname>Hawksworth</surname><given-names>DL</given-names></name><name name-style="western"><surname>Herendeen</surname><given-names>PS</given-names></name><name name-style="western"><surname>Knapp</surname><given-names>S</given-names></name><name name-style="western"><surname>Marhold</surname><given-names>K</given-names></name><name name-style="western"><surname>Prado</surname><given-names>J</given-names></name><name name-style="western"><surname>Prud’homme</surname><given-names>van Reine WF</given-names></name><name name-style="western"><surname>Smith</surname><given-names>GF</given-names></name><name name-style="western"><surname>Wiersema</surname><given-names>JH</given-names></name><name name-style="western"><surname>Turland</surname><given-names>NJ</given-names></name></person-group> (<role>Eds</role>) (<year>2012</year>) <article-title>International Code of Nomenclature for algae, fungi, and plants (Melbourne Code): Adopted by the eighteenth International Botanical Congress Melbourne, Australia, July 2011.</article-title> <source>Regnum Vegetabile</source> <volume>154</volume>: <fpage>1</fpage>–<lpage>274</lpage>. <ext-link xlink:type="simple" ext-link-type="uri" xlink:href="http://www.iapt-taxon.org/historic/2012.htm">http://www.iapt-taxon.org/historic/2012.htm</ext-link></mixed-citation></ref><ref id="B28"><mixed-citation xmlns:xlink="http://www.w3.org/1999/xlink" xlink:type="simple">
          <person-group><name name-style="western"><surname>Goulding</surname><given-names>JH</given-names></name></person-group> (<year>1974</year>) <article-title>Notes on the Cheeseman Herbarium: Part 1. Exchange with U.S.A. herbaria before 1900.</article-title> <source>Records of the Auckland Institute and Museum</source> <volume>11</volume>: <fpage>105</fpage>–<lpage>117</lpage>.</mixed-citation></ref><ref id="B29"><mixed-citation xmlns:xlink="http://www.w3.org/1999/xlink" xlink:type="simple">
          <person-group><name name-style="western"><surname>Goulding</surname><given-names>JH</given-names></name></person-group> (<year>1975</year>) <article-title>Notes on the Cheeseman Herbarium: Part 2. Exchange with European herbaria before 1900.</article-title> <source>Records of the Auckland Institute and Museum</source> <volume>12</volume>: <fpage>95</fpage>–<lpage>120</lpage>.</mixed-citation></ref><ref id="B30"><mixed-citation xmlns:xlink="http://www.w3.org/1999/xlink" xlink:type="simple">
          <person-group><name name-style="western"><surname>Goulding</surname><given-names>JH</given-names></name></person-group> (<year>1976</year>) <article-title>Notes on the Cheeseman Herbarium: Part 3. Exchange with Australian herbaria from before 1900 to 1923.</article-title> <source>Records of the Auckland Institute and Museum</source> <volume>13</volume>: <fpage>101</fpage>–<lpage>108</lpage>.</mixed-citation></ref></ref-list></tp:taxon-treatment>
